# Supplementary material for: Novel Missense Variants in PAX8 and NKX2-1 Cause Congenital Hypothyroidism
Source: Int J Mol Sci. 2023 Jan 2;24(1):786. doi: 10.3390/ijms24010786 (PMC9821711; doi:10.3390/ijms24010786)
Supplement: Supplementary file 1 [file ijms-24-00786-s001.zip]

Archive with 1 entries (1 files):
- ijms-1984221-supplementary.pdf
